# Supplementary material for: Analysis of gas–solid two-phase flow and structure optimization of mobile shot blasting machine recovery device
Source: Sci Rep. 2022 Dec 23;12:22220. doi: 10.1038/s41598-022-26481-8 (PMC9789109; doi:10.1038/s41598-022-26481-8)
Supplement: Supplementary file 1 — Supplementary Information. [file 41598_2022_26481_MOESM1_ESM.xlsx]

## Sheet: Sheet1
1			2			3
-225	50		-161.5	73		-84.747	80
138	90		70	15		117.59	10
0	310		0	690		0	690
4			5			6
-40	260		37	10		125	10
-70	10		90	50		115	90
0	690		0	690		0	690
1
4000Mpa			4500Mpa		5000Mpa		5500Mpa		6000Mpa		6500Mpa
序号	shot	dust	shot	dust	shot	dust	shot	dust	shot	dust	shot	dust
1	0	545	0	545	0	526	0	557	3	590	5	564
2	0	714	0	714	0	719	0	693	5	661	7	638
3	0	36	0	30	0	60	0	84	0	109	0	148
4	715	879	715	879	719	864	778	902	662	893	686	960
5	659	514	659	541	217	471	249	325	69	413	24	254
6	684	360	684	360	1008	332	1038	427	1274	329	1396	321
		0.62		0.65		0.66		0.74		0.8		0.8
	0	0	0	0	3	17
	0	0	0	0	5	40
	0	0	0	0	0	0
	715	718	719	778	805	826
	659	630	260	249	69	24
	684	684	1008	1038	1124	1301
	0.53239	0.546423	0.567035	0.604507	0.674769	0.72

## Sheet: Sheet2
0									52	0
1			2			3			729	0
-225	50		-161.5	73		-84.747	80		20	0
213	90		70	15		117.59	10		774	643
0	310		0	690		0	690		469	435
									502	524
4			5			6
-40	260		37	10		125	10
-70	10		90	50		115	90
0	690		0	690		0	690
30									580	0
1			2			3			558	0
-225	50		-161.5	73		-84.747	80		16	0
183	90		70	15		117.59	10		809	622
0	310		0	690		0	690		374	513
									563	543
4			5			6
-40	260		37	10		125	10
-70	10		90	50		115	90
0	690		0	690		0	690
60
1			2			3			498	0
-225	50		-161.5	73		-84.747	80		706	0
153	90		70	15		117.59	10		29	0
0	310		0	690		0	690		881	587
									416	438
4			5			6			607	583
-40	260		37	10		125	10
-70	10		90	50		115	90
0	690		0	690		0	690
90
1			2			3			463	0
-225	50		-161.5	73		-84.747	80		685	0
123	90		70	15		117.59	10		38	0
0	310		0	690		0	690		860	607
									524	734
4			5			6			367	412
-40	260		37	10		125	10
-70	10		90	50		115	90
0	690		0	690		0	690
120
1			2			3			480	0
-225	50		-161.5	73		-84.747	80		626	0
93	90		70	15		117.59	10		48	0
0	310		0	690		0	690		879	638
									486	705
4			5			6			446	334
-40	260		37	10		125	10
-70	10		90	50		115	90
0	690		0	690		0	690
150
1			2			3			700	3
-225	50		-161.5	73		-84.747	80		554	0
63	90		70	15		117.59	10		39	0
0	310		0	690		0	690		897	638
									402	821
4			5			6			461	456
-40	260		37	10		125	10
-70	10		90	50		115	90
0	690		0	690		0	690
180
1			2			3			869	101
-225	50		-161.5	73		-84.747	80		448	0
33	90		70	15		117.59	10		71	0
0	310		0	690		0	690		841	756
									404	1041
4			5			6			388	310
-40	260		37	10		125	10
-70	10		90	50		115	90
0	690		0	690		0	690
52	0		580	0		498	0		463	0		480	0		700	3		869	101
729	0		558	0		706	0		685	0		626	0		554	0		448	0
20	0		16	0		29	0		38	0		48	0		39	0		71	0
774	643		809	622		881	587		860	607		879	638		897	638		841	756
469	435		374	513		416	438		524	734		486	705		402	821		404	1041
502	524		563	543		607	583		367	412		446	334		461	456		388	310
520	580	621	650	680	700	749		520	729	20	774	469	502
729	558	706	685	626	554	448		580	558	16	809	374	563
20	16	29	38	48	39	71		621	706	29	881	416	607
774	809	881	860	879	897	841		650	685	38	860	524	367
469	374	416	524	466	402	404		680	626	48	879	466	446
502	563	607	367	446	461	480		700	554	39	897	402	461
								749	448	71	841	404	480
0.53553	0.618997	0.607038	0.729517	0.745614	0.811124	0.847285
0	0	0	0	0	3	101		0	0	0	583	435	524
0	0	0	0	0	0	0		0	0	0	622	451	543
0	0	0	0	0	0	0		0	0	0	631	438	560
583	622	631	607	638	654	756		0	0	0	607	412	531
435	451	438	412	581	467	650		0	0	0	638	581	334
524	543	560	531	334	456	385		3	0	0	654	467	456
								101	0	0	756	650	385
0.607925	0.625755	0.632265	0.64369	0.697268	0.708559	0.730435
0.53553	0.618997	0.607038	0.729517	0.745614	0.811124	0.847285
0.607925	0.625755	0.632265	0.64369	0.697268	0.708559	0.730435
0.66	0.66	0.68	0.76	0.83	0.82	0.8
0.55	0.55	0.57	0.6	0.67	0.72	0.72

## Sheet: experiment
			dust	Recycled waste material		Waste recovery efficiency	simulate
	before（g）	after（g）
	2753	2751	2	1.3		0.65	0.56
	2762	2758	4	2.64		0.66	0.59
	2758	2750	8	5.92		0.74	0.65
	2751	2746	5	4		0.8	0.66
	2770	2765	5	4		0.8	0.7
			shot
	before（kg）	after（kg）
	25	16.5				0.66	0.55
	25	17				0.68	0.57
	25	19				0.76	0.6
	25	20.75				0.83	0.67
	25	20.5				0.82	0.72

## Sheet: The gas phase velocity in the s
The gas phase velocity in the simulated data was compared with the experimental data
	experimental data(m/s)		simulated data(m/s)
1	21.88	22.91	38.3	40.01
2	21.46	21.88	39.95	39.26
3	23.73	24.01	38.08	41.15
4	21.85	21.99	38.63	39.78
5	22.01	22.65	36.48	39.04
6	19.46	20.86	38.17	39.46
7	20.12	20.84	38.59	39.22
8	19.36	20.55	42.12	42.55
9	20.05	19.88	34.83	35.89
10	19.36	20.12	36.21	36.55

## Sheet: pressure
d=0		d=30		d=60		d=90		d=120		d=150		d=180
0	-1081.95	0	-1139.64	0	-1145.95	0	-1104.26	0	-1188.66	0	-1250	0	-1257.83
0.00931	-1082	0	-1039.59	0	-1121.94	0.01622	-1105.05	0	-1176.83	0	-1150	0.01338	-1259.19
0.02788	-1083.22	0	-1086.87	0.00857	-1122.55	0.04865	-1106.61	0.01045	-1183.51	0.017	-1150	0.04013	-1262.96
0.0471	-1083.78	0.00978	-1087.09	0.02571	-1126.07	0.07074	-1108.43	0.03134	-1196.6	0.0511	-1140	0.05895	-1265.33
0.06587	-1085.48	0.02931	-1088.49	0.04254	-1128.9	0.09884	-1112	0.06378	-1214.89	0.0828	-1140	0.07273	-1269.2
0.08473	-1086.6	0.04739	-1089.01	0.06102	-1132.05	0.12687	-1117.33	0.08873	-1218.62	0.115	-1140	0.0865	-1271.88
0.10357	-1088.01	0.06653	-1090.13	0.07782	-1133.57	0.15467	-1123.64	0.11407	-1223.56	0.147	-1150	0.10024	-1274.64
0.12239	-1089.68	0.08543	-1092.09	0.09452	-1135.15	0.18272	-1129.99	0.13966	-1230.19	0.179	-1160	0.11393	-1277.93
0.14115	-1091.65	0.10334	-1093.32	0.11127	-1136.55	0.21031	-1136.82	0.16553	-1237.12	0.209	-1180	0.12813	-1281.31
0.15998	-1094.11	0.12126	-1094.97	0.12884	-1138.14	0.2381	-1143.39	0.19288	-1247.12	0.239	-1190	0.1424	-1284.2
0.17864	-1097.04	0.13925	-1097.18	0.14637	-1139.97	0.2654	-1149.72	0.21932	-1253.83	0.269	-1190	0.15655	-1287.63
0.19653	-1099.63	0.15705	-1099.6	0.16403	-1142.25	0.29258	-1154.5	0.24586	-1260.73	0.299	-1200	0.17066	-1290.9
0.21446	-1101.91	0.175	-1102.34	0.18075	-1143.71	0.31973	-1158.8	0.27253	-1266.65	0.329	-1210	0.18481	-1294.22
0.23236	-1104.39	0.19277	-1104.95	0.19763	-1145.65	0.3467	-1159.8	0.29927	-1272.18	0.359	-1210	0.19888	-1297.28
0.25019	-1106.43	0.21049	-1107.38	0.21444	-1147.59	0.37359	-1158.44	0.3261	-1277.42	0.39	-1200	0.21291	-1300.19
0.26798	-1108.41	0.22824	-1109.87	0.23127	-1149.65	0.4054	-1148.25	0.35408	-1279.51	0.408	-1190	0.22691	-1302.62
0.28642	-1110.11	0.24589	-1112.13	0.2481	-1151.45	0.42911	-1120.31	0.36025	-1301.43	0.438	-1200	0.24095	-1304.63
0.30413	-1111.26	0.26346	-1114.3	0.26574	-1153.39	0.43225	-1110.1	0.36607	-1345.33	0.441	-1200	0.25493	-1306.26
0.32191	-1111.65	0.28101	-1116.17	0.28251	-1155	0.43854	-1090.98	0.37513	-1388.37	0.448	-1230	0.2689	-1307.55
0.34031	-1111.95	0.29861	-1117.63	0.29925	-1156.02	0.45112	-1042.63	0.38661	-1428.62	0.455	-1230	0.28288	-1307.83
0.35872	-1111.7	0.31612	-1118.56	0.31603	-1156.33	0.45281	-1035.2	0.39092	-1476.64	0.469	-1260	0.29688	-1306.04
0.37652	-1110.69	0.33364	-1119.36	0.33281	-1155.93	0.45619	-1022.48	0.39954	-1583.85	0.474	-1260	0.31093	-1302.64
0.39505	-1107.83	0.35122	-1120.18	0.35051	-1152.66	0.46295	-1002.26	0.40933	-1630.86	0.483	-1250	0.32548	-1291.19
0.41365	-1100.78	0.36885	-1121.22	0.36755	-1147.36	0.4643	-1002.8	0.42164	-1632.34	0.495	-1260	0.3389	-1270.84
0.43184	-1085.63	0.38727	-1122.42	0.38669	-1133.03	0.46701	-1009.2	0.43186	-1628.49	0.498	-1270	0.35362	-1209.37
0.4506	-1045.6	0.40516	-1122.91	0.40531	-1105.62	0.47241	-1058.1	0.44478	-1622.95	0.504	-1300	0.35707	-1183.51
0.45274	-1038.76	0.42389	-1117.52	0.4081	-1101.83	0.47834	-1177.52	0.46082	-1609.45	0.514	-1340	0.36397	-1112.34
0.45704	-1019.82	0.4425	-1094.67	0.41367	-1089.05	0.48505	-1269.99	0.46868	-1594.19	0.523	-1350	0.36535	-1096.15
0.46564	-968.673	0.44723	-1081.59	0.42371	-1061.92	0.49322	-1292.52	0.48441	-1605.98	0.526	-1340	0.36811	-1061.98
0.46736	-959.151	0.45668	-1034.6	0.42712	-1060.54	0.50156	-1288.36	0.49503	-1614.26	0.53	-1340	0.37363	-999.854
0.4708	-939.679	0.45857	-1024.25	0.43393	-1082.34	0.50989	-1293.39	0.51628	-1652.06	0.539	-1310	0.37474	-986.543
0.47767	-897.796	0.46235	-996.173	0.43934	-1124.99	0.51647	-1288.44	0.52011	-1668.82	0.544	-1300	0.37695	-964.089
0.48052	-888.563	0.46991	-948.958	0.44784	-1221.15	0.52942	-1292.04	0.52775	-1712.74	0.555	-1290	0.38136	-928.264
0.48622	-872.948	0.4733	-932.963	0.45789	-1348.75	0.54266	-1338.93	0.53135	-1741.32	0.565	-1310	0.38225	-919.524
0.48876	-864.352	0.4789	-914.609	0.46406	-1415.67	0.54682	-1361.16	0.53855	-1833.17	0.569	-1320	0.38401	-906.592
0.49386	-846.79	0.48122	-926.059	0.46918	-1474.85	0.55515	-1401.68	0.54017	-1864.78	0.576	-1360	0.38755	-903.307
0.49699	-863.861	0.48588	-962.208	0.47653	-1513.25	0.57094	-1421.34	0.5434	-1927.46	0.583	-1400	0.38826	-899.08
0.50291	-902.789	0.48926	-1009.36	0.48442	-1521.48	0.57452	-1419.82	0.54924	-2038.93	0.597	-1500	0.38967	-892.021
0.50528	-925.523	0.49304	-1056.45	0.5002	-1517.03	0.58169	-1442.56	0.55574	-2158.01	0.616	-1580	0.3925	-955.44
0.51002	-964.422	0.49795	-1127.77	0.51314	-1509.4	0.58872	-1491.34	0.56283	-2250.01	0.621	-1590	0.39412	-1059
0.51278	-983.112	0.50308	-1218.23	0.52483	-1495.17	0.59061	-1504.56	0.56641	-2271.47	0.63	-1600	0.39737	-1179.64
0.51829	-1009.41	0.50906	-1294.77	0.53411	-1491.67	0.59439	-1537.67	0.57287	-2292.42	0.632	-1610	0.3982	-1204.39
0.52425	-1025.63	0.51606	-1303.25	0.55121	-1482.63	0.60195	-1614.59	0.57995	-2285.9	0.636	-1630	0.39988	-1258.82
0.52966	-1044.65	0.52567	-1311.35	0.56968	-1471.35	0.60313	-1626.52	0.58397	-2291.49	0.643	-1710	0.40322	-1385.67
0.53572	-1074.69	0.53437	-1311.53	0.57409	-1470.17	0.60549	-1628.29	0.59203	-2292.84	0.644	-1720	0.40801	-1568.67
0.54349	-1140.45	0.54311	-1312.52	0.58289	-1472.72	0.6102	-1659.22	0.59788	-2283.53	0.646	-1740	0.41347	-1586.37
0.55235	-1237.92	0.55509	-1307.38	0.58636	-1478.63	0.61963	-1671.28	0.60286	-2275.47	0.651	-1780	0.41811	-1591.12
0.56256	-1321.1	0.56567	-1306.9	0.59328	-1499.2	0.63392	-1665.22	0.61156	-2262.38	0.658	-1830	0.42507	-1592.2
0.575	-1326.18	0.57614	-1311.58	0.59901	-1530.93	0.64821	-1657.33	0.6191	-2289.76	0.667	-1880	0.42922	-1590.82
0.58644	-1328.63	0.59706	-1327.92	0.60766	-1629.89	0.65449	-1656.3	0.62041	-2302.58	0.674	-1890	0.43753	-1589.77
0.59608	-1327.64	0.62084	-1332.02	0.61007	-1670.34	0.66704	-1651.9	0.62302	-2336.26	0.689	-1880	0.44686	-1607.91
0.60736	-1338.26	0.63923	-1324.42	0.61487	-1788.68	0.67146	-1652.67	0.62825	-2468.78	0.71	-1870	0.4585	-1653.45
0.61766	-1347.36	0.64291	-1323.9	0.61924	-1930.15	0.68028	-1659.08	0.62929	-2513.68	0.732	-1860	0.46194	-1670.23
0.62791	-1364.87	0.65027	-1324.65	0.62012	-1963.15	0.68374	-1664.66	0.63138	-2665.21	0.739	-1860	0.46881	-1672
0.64573	-1366.82	0.66499	-1342.46	0.62186	-2033.34	0.69067	-1687.95	0.63222	-2772.44	0.753	-1850	0.48187	-1650.92
0.66457	-1355.53	0.68275	-1408.51	0.62536	-2223.98	0.69407	-1717.95	0.63388	-3056.85	0.755	-1860	0.48541	-1646.3
0.67038	-1354.83	0.6846	-1420.96	0.62606	-2269.03	0.70087	-1807.33	0.63441	-3158.73	0.759	-1870	0.49249	-1634.97
0.68201	-1354.05	0.6883	-1446.47	0.62746	-2456.9	0.70681	-1930.1	0.63545	-3466.03	0.767	-1980	0.4951	-1635.82
0.68613	-1353.79	0.6957	-1487.15	0.62834	-2610.64	0.70794	-1966.42	0.63732	-4010.58	0.768	-2000	0.50031	-1648.71
0.69437	-1363.29	0.69969	-1502.35	0.62965	-2885.22	0.71021	-2050.65	0.63929	-4177.22	0.77	-2080	0.50468	-1665.39
0.70595	-1381.41	0.70768	-1517.06	0.63028	-3095.84	0.71475	-2313.6	0.64245	-4150.94	0.774	-2350	0.51114	-1718.63
0.71384	-1400.48	0.70922	-1519.92	0.63152	-3479.24	0.71557	-2376	0.64703	-4134.05	0.774	-2470	0.51502	-1769.08
0.72522	-1426.35	0.71232	-1527.61	0.63402	-4014.05	0.71722	-2527.23	0.65358	-4125.86	0.776	-2730	0.52277	-1900.55
0.73189	-1439.46	0.71852	-1555.14	0.6359	-4043.63	0.72051	-2964.74	0.66147	-4100.54	0.777	-3040	0.52462	-1916.07
0.74524	-1444.46	0.72481	-1563.56	0.63967	-4188.73	0.722	-3161.09	0.66922	-4069.7	0.779	-3660	0.52752	-1886.42
0.76371	-1436.63	0.7311	-1563.93	0.64399	-4189.35	0.72499	-3625.51	0.67691	-4040.08	0.782	-3910	0.52973	-1882.96
0.78277	-1428.57	0.7437	-1555.45	0.65262	-4107.37	0.72704	-3963.83	0.68455	-4016.52	0.788	-3990	0.53066	-1884.3
0.79033	-1425.63	0.75641	-1548.31	0.66545	-4045.07	0.73109	-4232.3	0.69217	-4000	0.794	-4020	0.53251	-1910.06
0.80545	-1420.5	0.7755	-1543.11	0.67829	-4012.9	0.73524	-4252.3			0.801	-4030	0.53455	-1941.91
0.80848	-1419.57	0.78352	-1546.4	0.69118	-4000	0.74035	-4200.07			0.808	-4030	0.53808	-1965.49
0.81453	-1417.8	0.79955	-1566.31			0.74567	-4143.53			0.813	-4020	0.54191	-1963.05
0.82663	-1417.89	0.80142	-1577.27			0.75117	-4093.96			0.82	-4000	0.54956	-1957.26
0.82905	-1418.48	0.80516	-1620.4			0.75684	-4053.37					0.56488	-1944.25
0.83389	-1422.8	0.80591	-1630.7			0.76263	-4018.16					0.58145	-1945.04
0.83527	-1426.08	0.80741	-1652.63			0.76854	-4000					0.59017	-1966.66
0.83802	-1436.09	0.8104	-1697.16									0.59485	-1990.63
0.84117	-1455.81	0.81156	-1713.75									0.60423	-2097.19
0.84329	-1475.41	0.81388	-1745.97									0.60635	-2142.93
0.84499	-1493.79	0.81846	-1822.31									0.61059	-2296.78
0.8484	-1525.98	0.82096	-1875.91									0.61213	-2380.74
0.85224	-1535.11	0.82575	-1955.31									0.61522	-2626.23
0.85991	-1536.34	0.83105	-1998.81									0.61746	-2886.28
0.87525	-1527.73	0.84033	-1994.92									0.62086	-3539.6
0.88589	-1525.59	0.85166	-2008.08									0.62485	-4029.21
0.89357	-1520.17	0.86882	-2093									0.62921	-4095.05
0.90893	-1514.44	0.87572	-2146.09									0.63359	-4059.71
0.91478	-1515.74	0.88347	-2208.7									0.63805	-4029.88
0.92647	-1522.55	0.88886	-2251.34									0.64257	-4012.62
0.93019	-1528.96	0.89722	-2291.34									0.64716	-4003.97
0.93763	-1555.84	0.89918	-2302.25									0.65179	-4000.79
0.94426	-1598.09	0.90308	-2313.29									0.65647	-4000
0.95678	-1748.3	0.91088	-2325.08
0.9589	-1797.04	0.9129	-2327.33
0.96314	-1906.79	0.91695	-2341.57
0.97162	-2092.79	0.92505	-2391.56
0.98062	-2238.45	0.92831	-2444.57
0.98462	-2325.51	0.93482	-2720.58
0.98669	-2390.42	0.93577	-2801.52
0.99081	-2632.53	0.93768	-2993.67
0.9914	-2694.92	0.9415	-3365.02
0.99259	-2808.86	0.94515	-3628.87
0.99498	-3145.94	0.95246	-3861.43
0.99571	-3293.02	0.96226	-3940.24
0.99719	-3452.03	0.97201	-3970.35
1.00013	-3605.31	0.98178	-4000
1.00361	-3787.24
1.01055	-3997.31
1.02142	-4015.93
1.03233	-4008.78
1.04335	-4000.5
1.05448	-4000

## Sheet: fluid velocity
d=0		d=30		d=60		d=90		d=120		d=150		d=180
0	21.5	0	0	0	0	0	22.2885	0	1.44432e-08	0	0	0	27.3384
0.00931	21.5	0	0	0	22.9246	0.01622	22.2305	0	24.8035	0	23.7775	0.01338	27.2728
0.0279	21.5	0	21.6401	0.00857	22.9426	0.04865	22.2288	0.01045	24.9272	0.01704	23.6877	0.04013	27.2921
0.0471	21.5	0.00978	21.6375	0.02571	23.0304	0.07074	22.2576	0.03134	25.3376	0.05111	23.5357	0.05895	27.3748
0.0659	21.5	0.02931	21.6737	0.04254	23.0706	0.09884	22.3095	0.06378	25.5664	0.08282	23.4194	0.07273	27.4344
0.0847	21.5	0.04739	21.6599	0.06102	23.1258	0.12687	22.4363	0.08873	25.2598	0.11486	23.4643	0.0865	27.4843
0.104	21.6	0.06653	21.6872	0.07782	23.1213	0.15467	22.5697	0.11407	24.9598	0.14685	23.6336	0.10024	27.5475
0.122	21.6	0.08543	21.7178	0.09452	23.1035	0.18272	22.7128	0.13966	24.6859	0.17886	23.8162	0.11393	27.6164
0.141	21.7	0.10334	21.7473	0.11127	23.0998	0.21031	22.855	0.16553	24.4348	0.20908	23.9934	0.12813	27.6791
0.16	21.7	0.12126	21.7979	0.12884	23.0999	0.2381	22.9554	0.19288	24.2925	0.23944	24.083	0.1424	27.7312
0.179	21.8	0.13925	21.8692	0.14637	23.0891	0.2654	23.0648	0.21932	24.2283	0.26932	24.1716	0.15655	27.7968
0.197	21.9	0.15705	21.9496	0.16403	23.1027	0.29258	23.1076	0.24586	24.2514	0.29944	24.283	0.17066	27.8545
0.214	21.9	0.175	22.0329	0.18075	23.0762	0.31973	23.2086	0.27253	24.218	0.32923	24.2397	0.18481	27.9137
0.232	22	0.19277	22.1089	0.19763	23.064	0.3467	23.286	0.29927	24.1639	0.35894	24.0855	0.19888	27.967
0.25	22	0.21049	22.1734	0.21444	23.044	0.37359	23.1501	0.3261	24.2915	0.39	23.8269	0.21291	28.019
0.268	22.1	0.22824	22.236	0.23127	23.0427	0.4054	22.1607	0.35408	24.2779	0.40779	23.6489	0.22691	28.0585
0.286	22.1	0.24589	22.2838	0.2481	23.0456	0.42911	20.2756	0.36025	24.0144	0.43831	23.3127	0.24095	28.0853
0.304	22.1	0.26346	22.3234	0.26574	23.058	0.43225	19.958	0.36607	23.5709	0.44141	23.3611	0.25493	28.1018
0.322	22.1	0.28101	22.3578	0.28251	23.0627	0.43854	19.3617	0.37513	22.0942	0.44759	21.3518	0.2689	28.1061
0.34	22.1	0.29861	22.3825	0.29925	23.0607	0.45112	17.8893	0.38661	22.9694	0.45541	19.5525	0.28288	28.0751
0.359	22	0.31612	22.3898	0.31603	23.0179	0.45281	17.5586	0.39092	24.3134	0.46876	17.4987	0.29688	27.9842
0.377	21.9	0.33364	22.3846	0.33281	22.9425	0.45619	16.9639	0.39954	24.9984	0.47366	16.2735	0.31093	27.816
0.395	21.8	0.35122	22.3769	0.35051	22.7487	0.46295	16.2648	0.40933	25.3315	0.48346	14.4036	0.32548	27.4457
0.414	21.5	0.36885	22.3808	0.36755	22.482	0.4643	16.278	0.42164	23.1654	0.49488	14.4436	0.3389	26.6818
0.432	20.8	0.38727	22.4014	0.38669	21.7971	0.46701	16.6468	0.43186	21.769	0.49801	14.9233	0.35362	24.3606
0.451	18.8	0.40516	22.3668	0.40531	20.6698	0.47241	17.7726	0.44478	20.1503	0.50428	15.7726	0.35707	23.394
0.453	18.5	0.42389	22.0914	0.4081	20.3988	0.47834	20.0487	0.46082	18.4079	0.51387	16.5636	0.36397	20.8958
0.457	17.7	0.4425	21.0354	0.41367	19.3378	0.48505	20.6947	0.46868	16.4492	0.52348	15.832	0.36535	20.2161
0.466	15.5	0.44723	20.433	0.42371	17.2879	0.49322	18.208	0.48441	15.4121	0.52568	15.3732	0.36811	18.8673
0.467	15	0.45668	18.5734	0.42712	17.0402	0.50156	16.0548	0.49503	15.3699	0.53007	14.5006	0.37363	16.4205
0.471	13.9	0.45857	18.1697	0.43393	17.6876	0.50989	15.3429	0.51628	16.2757	0.53886	11.7411	0.37474	15.8678
0.478	11.3	0.46235	17.0348	0.43934	19.3045	0.51647	14.5384	0.52011	16.9319	0.54418	10.0523	0.37695	14.9046
0.481	10.3	0.46991	14.3686	0.44784	22.8577	0.52942	13.3744	0.52775	18.6501	0.55483	8.25121	0.38136	13.2974
0.486	8.83	0.4733	13.1449	0.45789	25.5235	0.54266	14.675	0.53135	19.8093	0.56544	8.58273	0.38225	13.048
0.489	8.43	0.4789	12.246	0.46406	24.5904	0.54682	15.4504	0.53855	22.7664	0.56906	9.1646	0.38401	12.6375
0.494	8.99	0.48122	12.3837	0.46918	25.7618	0.55515	16.8891	0.54017	23.5624	0.5763	11.0038	0.38755	12.9944
0.497	9.29	0.48588	11.5615	0.47653	24.6798	0.57094	17.2674	0.5434	25.3144	0.58325	13.3047	0.38826	13.2557
0.503	6.51	0.48926	8.39643	0.48442	23.4453	0.57452	17.2964	0.54924	28.3465	0.59716	13.4338	0.38967	14.2383
0.505	5.24	0.49304	9.81623	0.5002	21.4667	0.58169	16.789	0.55574	31.1909	0.61587	13.4251	0.3925	15.5193
0.51	3.23	0.49795	11.429	0.51314	20.2266	0.58872	17.8534	0.56283	32.9133	0.62065	13.8158	0.39412	11.7978
0.513	2.31	0.50308	13.3755	0.52483	18.6067	0.59061	18.3469	0.56641	33.3818	0.63021	14.9603	0.39737	12.0108
0.518	1.51	0.50906	14.6603	0.53411	17.7918	0.59439	19.5725	0.57287	33.0717	0.63212	15.2606	0.3982	12.3533
0.524	2.12	0.51606	13.1773	0.55121	16.3239	0.60195	21.2596	0.57995	31.5767	0.63595	15.7175	0.39988	12.9777
0.53	2.62	0.52567	11.7403	0.56968	15.0633	0.60313	21.415	0.58397	30.1168	0.64337	14.8378	0.40322	14.7617
0.536	3.36	0.53437	11.0111	0.57409	14.877	0.60549	18.401	0.59203	27.9051	0.6444	15.1374	0.40801	18.8654
0.543	5.42	0.54311	10.499	0.58289	14.854	0.6102	22.1828	0.59788	26.2653	0.64645	16.3045	0.41347	16.3816
0.552	8.38	0.55509	9.80921	0.58636	14.9979	0.61963	22.0859	0.60286	25.0497	0.65056	19.5025	0.41811	15.5709
0.563	10.1	0.56567	9.22404	0.59328	15.7834	0.63392	21.1539	0.61156	23.369	0.6582	18.4463	0.42507	14.9696
0.575	9.02	0.57614	8.91462	0.59901	17.1644	0.64821	19.918	0.6191	23.5246	0.66655	18.3096	0.42922	14.5887
0.586	8.52	0.59706	9.34108	0.60766	21.0418	0.65449	19.6787	0.62041	23.9381	0.67414	19.3381	0.43753	13.7809
0.596	8.13	0.62084	9.1997	0.61007	22.6049	0.66704	19.5161	0.62302	24.8376	0.68931	19.6789	0.44686	13.55
0.607	8.26	0.63923	8.56916	0.61487	26.3172	0.67146	19.6344	0.62825	29.0004	0.70965	18.9389	0.4585	15.2458
0.618	8.86	0.64291	8.4688	0.61924	30.5452	0.68028	19.955	0.62929	30.3887	0.73158	18.3755	0.46194	15.6539
0.628	9.78	0.65027	8.27837	0.62012	31.5922	0.68374	20.1468	0.63138	33.7615	0.73884	18.2462	0.46881	15.464
0.646	9.44	0.66499	9.70115	0.62186	33.8751	0.69067	20.7981	0.63222	35.4679	0.75336	18.1871	0.48187	14.1277
0.665	8.11	0.68275	14.8444	0.62536	39.427	0.69407	21.417	0.63388	39.3304	0.75527	18.3443	0.48541	13.532
0.67	7.85	0.6846	15.5029	0.62606	40.7302	0.70087	23.7813	0.63441	40.3383	0.75909	19.1305	0.49249	12.6803
0.682	7.97	0.6883	16.2707	0.62746	42.6718	0.70681	27.3696	0.63545	41.0285	0.76672	22.9468	0.4951	12.7377
0.686	8.37	0.6957	14.6772	0.62834	44.0667	0.70794	28.2213	0.63732	41.7202	0.76772	23.6775	0.50031	13.63
0.694	9.96	0.69969	13.9103	0.62965	46.8589	0.71021	30.3512	0.63929	38.5485	0.76971	25.8681	0.50468	15.2777
0.706	8.94	0.70768	10.9474	0.63028	42.923	0.71475	35.9548	0.64245	38.0252	0.77369	32.99	0.51114	18.7917
0.714	7.81	0.70922	10.7895	0.63152	36.1077	0.71557	37.1463	0.64703	38.4412	0.77449	35.3323	0.51502	21.5069
0.725	6.26	0.71232	11.2812	0.63402	34.764	0.71722	39.8741	0.65358	39.4786	0.77608	40.706	0.52277	24.394
0.732	5.46	0.71852	16.6514	0.6359	40.2757	0.72051	46.4124	0.66147	40.2149	0.77714	44.3628	0.52462	22.4608
0.745	4.04	0.72481	18.0926	0.63967	37.2254	0.722	49.341	0.66922	40.5319	0.77926	50.115	0.52752	13.7307
0.764	2.74	0.7311	17.6929	0.64399	37.1173	0.72499	54.8189	0.67691	40.7661	0.78207	51.2778	0.52973	11.6667
0.783	1.92	0.7437	16.6524	0.65262	37.1516	0.72704	56.4158	0.68455	40.8879	0.7877	49.9713	0.53066	11.4341
0.79	1.68	0.75641	15.9215	0.66545	37.1414	0.73109	56.7952	0.69217	40.9134	0.79419	48.9386	0.53251	16.6719
0.805	1.31	0.7755	15.4681	0.67829	36.9659	0.73524	55.1019			0.80082	48.2565	0.53455	22.8456
0.808	1.25	0.78352	15.624	0.69118	36.8346	0.74035	52.9089			0.80754	47.6466	0.53808	27.3613
0.815	1.13	0.79955	16.9578			0.74567	51.1465			0.81257	45.5206	0.54191	26.8115
0.827	1.04	0.80142	17.3205			0.75117	49.713			0.81963	41.6203	0.54956	25.9114
0.829	1.06	0.80516	17.2596			0.75684	48.593					0.56488	24.0925
0.834	1.88	0.80591	16.7016			0.76263	47.6451					0.58145	23.5082
0.835	2.61	0.80741	15.2865			0.76854	47.3121					0.59017	24.2058
0.838	4.83	0.8104	11.7876									0.59485	24.8863
0.841	9.16	0.81156	10.3367									0.60423	27.8341
0.843	13.3	0.81388	8.6491									0.60635	29.1938
0.845	17.1	0.81846	9.85287									0.61059	33.3075
0.848	22.6	0.82096	12.2615									0.61213	35.3426
0.852	22.2	0.82575	16.2913									0.61522	40.8723
0.86	21.4	0.83105	16.1406									0.61746	46.2923
0.875	20	0.84033	16.439									0.62086	55.4941
0.886	19.1	0.85166	17.649									0.62485	60.8095
0.894	18.9	0.86882	20.4651									0.62921	60.5404
0.909	18.2	0.87572	21.913									0.63359	59.5172
0.915	18.2	0.88347	23.1489									0.63805	58.6222
0.926	18.1	0.88886	23.7134									0.64257	57.8012
0.93	18.2	0.89722	23.6309									0.64716	57.2041
0.938	18.9	0.89918	23.675									0.65179	56.7561
0.944	20	0.90308	23.4407									0.65647	56.5644
0.957	25.1	0.91088	22.7746
0.959	26.3	0.9129	22.6541
0.963	28.7	0.91695	22.7234
0.972	32.5	0.92505	23.7168
0.981	35.4	0.92831	25.3051
0.985	37.2	0.93482	32.5363
0.987	38.7	0.93577	34.2611
0.991	43.2	0.93768	37.7809
0.991	44	0.9415	43.3452
0.993	44.3	0.94515	46.542
0.995	47	0.95246	48.6523
0.996	48.7	0.96226	48.8495
0.997	45.3	0.97201	48.8253
1	41.6	0.98178	49.0321
1	42.5
1.01	43.8
1.02	43.7
1.03	43.2
1.04	42.8
1.05	42.8
